# Supplementary material for: Building Compassionate Experience Through Compassionate Action: Qualitative Behavioral Analysis
Source: JMIR Form Res. 2023 May 31;7:e43981. doi: 10.2196/43981 (PMC10267792; doi:10.2196/43981)
Supplement: Multimedia Appendix 1 [file formative_v7i1e43981_app1.xlsx]

## Sheet: Organizations
Organizations to reach out to	Telephone	Contact + Email
Women's College Hospital Family Practice	416-323-6060	vanessa.rambihar@wchospital.ca
Family Health Teams	See Family Health Teams
Ontario Health Teams	See Ontario Health Teams
College of Physicians and Surgeons Ontario		engagement@cpso.on.ca
		comsmgr@cfpc.ca (Jayne Johnston, Director, Communications)
College of Family Physicians of Canada (CFPC)	See CFPC
Community Health Centres (CHC)	See CHC
Hope + Me (Mood Disorders Association of Ontario)	(416) 486-8046	Ann Marie Mac Donald (Executive Director: annmariem@mdao.ca)
Institue for Advancements in Mental Health (formerly Schizophrenia Society of Ontario)	416-449-6830	Mary Alberti (Executive Director: malberti@iamentalhealth.ca)
Canadian Mental Health Association	(416) 977-5580	info@ontario.cmha.ca
Ontario Caregiver Organization	416-362-2273	janem@ontariocaregiver.ca
Ontario Council of Agencies Serving Immigrants	416-322-4950	generalmail@ocasi.org
Annishinaabe Health Toronto	(416) 360-0486	Joe Hester (Executive Director: jhester@aht.ca)
The Anne Johnson Health Station	416- 486-8666	ajhs@pathcom.com
Black Health Alliance		info@blackhealthalliance.ca
Black Creek Community Health Centre	416-249-8000	info@bcchc.com
Black CAP	(416) 977-9955	a.muhaari@black-cap.com
Taibu Community Health Centre	(416) 644-3536	info@taibuchc.ca
Queen West Central Toronto Community	(416) 703-8483
Vibrant Healthcare Alliance	(416) 486-8666	info@vibranthealthcare.ca
Access Alliance	416-324-8677

## Sheet: Family Health Teams
Family Health Teams (Ontario)	https://www.afhto.ca/find-team-near-you/a-z-list
Name	Telephone	Email	Contact Name
Akausivik Inuit Family Health Team	613-740-0999	generalinfo@aifht.ca
Algoma Nurse Practitioner Led Clinic	(705)-942-4717
Algonquin Family Health Team	705.787.0846
Amherstburg Family Health Team	519.736.7770	info@afht.ca
Arnprior and District Family Health Team	613-622-5763	info@arnpriorfht.ca
Athens District Family Health Team	(613) 924-2623
Atikokan Family Health Team	(807) 597-8781	karen@atikokanfht.com
Aurora-Newmarket Family Health Team	(905) 898-2240	inquiries@auroranewmarketfht.ca
Baawaating Family Health Team	705-575-7191
Bancroft Community Family Health Team	613-332-1565
Barrie and Community Family Health Team	705-721-0370
Beamsville Medical Centre Family Health Team	905-563-5315
Belleville Nurse Practitioner Led Clinic	613-779-7304
Blue Sky Family Health Team Office	(705) 475-0500
Bluewater Area Family Health Team	519-236-4314
Bridgepoint Family Health Team	416-470-6690
Brockton and Area Family Health Team	519-507-2021	programs@bafht.com					a
Burk's Falls Family Health Team	705-382-4020	bffht@hotmail.com
Burlington Family Health Team	(289) 861-5611
Capreol Nurse Practitioner-Led Clinic	705-858-8787	healthline@lhins.on.ca
Care First Family Health Team	(416) 502-2029	info.fht@carefirstontario.ca
CarePoint Health	905-362-3508	info@carepointhealth.ca
Caroline Family Health Team	(905) 632-8007	business.office@carolinefht.ca
Central Brampton Family Health Team	(905) 456-7111	info@cbfht.ca
Central Hastings Family Health Team	613-473-4134	mary.stuart@chfht.com
Central Lambton Family Health Team	519-882-2500	sarah.milner@clfht.com
The Centre for Family Medicine	519-783-0020	research@family-medicine.ca
Chatham-Kent Family Health Team	519-354-2172	brenda.riha@ckfht.ca
City of Kawartha Lakes Family Health Team	705-328-9853	info@cklfamilyhealthteam.com
City of Lakes Family Health Team	(705) 560-1018	vickylafond@yourfamilyhealthteam.com
Clinton Family Health Team	519-482-3000	kim.vanwyk@clintonfht.ca
Cochrane Family Health Team	705-272-4200
Cottage Country Family Health Team	(705) 646-9045	rpaul@ccfht.ca	Rebecca Paul
Couchiching Family Health Team	705-329-3649	l.davies@cfht.ca	Lynne Davies
Credit Valley Family Health Team	(905) 813 3850
Crosstown Family Health Team	416.242.2850
Delhi Community Health Centre	226-549-4004	jill@dchc.ca	Jill Cameron
Dilico Family Health Team	(807) 623-8511	Recruitment@Dilico.com
Don Mills Family Health Team	(416) 444 6161	info@donmillshealth.com
Dorval Medical Family Health Team	905-842-7154
Dryden Area Family Health Team	(807) 223-7406
Dufferin Area Family Health Team	519-938-8802	question@dafht.ca
Ear Falls Family Health Team	(807) 222-3728	earfallsfht@nwocs.ca
East Elgin Family Health Team	519-773-3715	info@eefht.ca
East End Family Health Team	705-235-6900
East GTA Family Health Team	647-931-7103
East Wellington Family Health Team	519 833 9396	info@ewfht.ca
Elliot Lake Family Health Team	(705) 461 8882	info@elfht.com
Emery Keelesdale Nurse Practitioner Led Clinic	(647) 476-1351	info@eknplc.ca
Englehart and District Family Health Team	(705) 544-2321	dpeplinski@edhospital.on.ca	Dianne Peplinski
Espanola and Area Family Health Team	705-862-7991
Essex County Nurse Practitioner Led Clinic	519-776-6856	p.gemmell@ecnplc.com
Etobicoke Medical Centre Family Health Team	416-621-2220
Equipe de sante familiale academique Montfort	613-749-4429
Eastern Ottawa Community Family Health Team	613-590-0533
Family First Family Health Team	613-841-7009
Fort Frances Family Health Team	807-274-3287	gyerxa@ffht.ca	Gerri Yerxa
Fort William Family Health Team	807-626-1234
Four Counties Family Health Team	519-287-2616	jray@fourcountiesfht.ca
Georgian Nurse Practitioner Led Clinic	705.722.1581
Georgian Bay Family Health Team	705-444-5885	info@gbfht.ca
Georgina Nurse Practitioner Led Clinic	(905) 722-3251	info@gnplc.ca
Grandview Medical Centre Family Health Team	519-623-4200
Great Northern Family Health Team	705-647-6100
Greenbelt Family Health Team	(613) 843-1718	registration@greenbeltfht.ca
Greenstone Family Health Team	807-854-0051	contact@gfht.ca
Guelph Family Health Team	519-837-4444
Haileybury Family Health Team	705-672-3371
Haldimand Family Health Team	365-206-0303	barbara.klassen@haldimandfht.ca
Haliburton Highlands Family Health Team	705-455-9220	admin@hhfht.com
Halton Hills Family Health Team	(905) 873-3000	programs@haltonhillsfht.com
Hamilton Family Health Team	905-667-4848	Scott.Wooder@HamiltonFHT.ca	Dr. Scott Wooder
Hanover Family Health Team	519-506-4348	dford@hanoverfht.ca
Happy Valley Family Health Team	519–284–3450
HarbourView Family Health	(807) 346-1240	info@hfht.ca
Harrow Health Centre Family Health Team	(519) 738-2000
Health For All Family Health Team	(905) 472-2200
Humber River Family Health Team	647-342-8266
Huron Community Family Health Team	(519) 600-2273
Huron Shores Family Health Team	705-356-1666
Ingersoll Nurse Practitioner Led Clinic	519-926-6752
Inner City Family Health Team	416.368.5666	info@innercityfht.ca
MICs Group of Health Services	705-258-2818	info@micsgroup.com
Jane Finch Family Health Team	416-745-4555
Kapuskasing and Area Family Health Team	705-371-2220	ljean@kapfht.ca
Kawartha North Family Health Team	705-887-3535	mhodson@knfht.ca	Marina Hodson
Kincardine Family Health Team	(519) 396-2700
Kingston Family Health Team	613-531-4234
Kirkland and District Family Health Team	705-567-2224	mweeden@kdfht.ca
Lakehead Nurse Practitioner Led Clinic	807-475-9595	info@lnplc.ca
Lakelands Family Health Team	613-336-8888	lakelandsfht@gmail.com
Lakeshore Community Nurse Practitioner Led Clinic	519-728-9116
Lakeview Family Health Team	613-475-1555	wendy.parker@lakeviewfht.ca	Wendy Parker
Leamington and Area Family Health Team	519-322-1100
Leeds and Grenville Community Family Health Team	613-342-4076
London Family Health Team	(519) 471-8506	alee@londonfht.ca	Amy Lee
Lower Outaouais Family Health Team	613-636-0971	INFOLOFHT@GMAIL.COM
Loyalist Family Health Team	613-507-0213	loyalistfht@gmail.com
Madawaska Valley Family Health Team	613-756-9888
Maitland Valley Family Health Team	519-524-6060	mhoy@mvmc.ca	Matthew Hoy
Mango Tree Family Health Team	519-224-0540
Manitoulin Central Family Health Team	519-224-0540
Manitouwadge Health Team	807-826-3251	jbourgoin@mh.on.ca
Maple Family Health Team	613-542-7858	yourprivacy@maplefht.ca
Marathon Family Health Team	(807) 229-3243
Markham Family Health Team	(905) 471-9999
Mattawa Family Health Team	705-744-6000
McMaster Family Health Team	905-525-9140 x21540	halek2@mcmaster.ca
Minto-Mapleton Family Health Team	(519) 638-2110
Mount Forest Family Health Team	(519) 323-0255
Mount Sinai Hospital Family Health Team	416-586-4800 ext. 4129
Assiginack Family Health Team	705-859-2170	manfht@amtelecom.net
New Vision Family Health Team	519-578-3510
Niagara Medical Group Family Health Team	(905) 356-2236
Niagara North Family Health Team	905.468.2177	gcfht@niagaranorthfht.ca
Nipigon District Family Health Team	(807) 887-5252	reception@ndfht.ca
Nord-Aski Family Health Team	705-362-5544	info@esfnafht.ca
North Channel Nurse Practitioner Led Clinic	705-842-9898
North Durham Family Health Team	905-985-2895	feedback@portperrymedical.ca
North Peel Family Health Team	905 459-2181	info@npfht.com
North Perth Family Health Team	519-291-3125 Ext. 6265	jkoch@npfht.ca
North Renfrew Family Health Team	613-584-1037	familyht@drdh.org
North Shore Family Health Team	(807) 824-2934
North Simcoe Family Health Team	(705) 526-7804	info@nsfht.ca
North York Family Health Team	416-494-3003 Ext. 101
Northumberland Family Health Team	289-252-2139	info@nfht.ca.
Oakmed Family Health Team	(905) 901-5111	info@oakmed.ca
Ottawa Valley Family Health Team	613-256-9370	tbrydges@ovfht.ca	Tanya Brydges
Owen Sound Family Health Team	(519) 470-3030
Parry Sound Family Health Team	705.751.8001
Peninsula Family Health Team	519-793-3445
Petawawa Centennial Family Health Centre	613-687-7641	Judy.Hill@pcfhc.ca	Judy Hill
Peterborough Family Health Team	(705) 740-8020	renee.mackenzie@peterboroughfht.com
Peterborough 360 Degree Nurse Practitioner Led Clinic	(705) 874-3900
Plantagenet Family Health Team	(613) 673-4318	info@plantagenetfht.ca
Points North Family Health Team	807-227-2675
Portage Medical Family Health Team	905-354-9393	info@portagemedicalfht.ca
Powassan and Area Family Health Team	705-724-1020	info@paafht.ca
Prescott Family Health Team	(613) 925-5977	PRESCOTT.FHT@GMAIL.COM
PrimaCare Family Health Team	519.442.9834	info@pccfht.ca
Prince Edward Family Health Team	613-476-0400
Queen Square Family Health Team	(905) 453-1453 x. 301
Queens Family Health Team	(613) 533-9303	info@qfht.ca
Rapids Family Health Team	519-339-8949	info@rapidsfhteam.ca
Red Lake Family Health Team	807-727-2751	rlma@redlakehospital.ca
Rideau Family Health Team	613-526-1906	info@rideaufht.ca
Sauble Family Health Team	(519) 422-1321	saublefht@gmail.com
Scarborough Academic Family Health Team	416.439.7473	info@safht.ca
Sharbot Lake Family Health Team	613-279-2100
Sherbourne Health Centre	416-324-4100	info@sherbourne.on.ca
Sioux Lookout Area Primary Care Team	(807) 737-5683	pctreception@slfnha.com
Six Nations Family Health Team	(519)445-4019
Smithville Medical Centre Family Health Team	905-957-3328
South Algonquin Family Health Team	613-637-2170	jmetmanski_43@yahoo.com
South East Toronto Family Health Team	416-699-7775	feedback@setfht.on.ca
Southlake Academic Family Health Team	(905) 853-3103	southlakefht@gmail.com
St. Michael’s Hospital’s Academic Family Health Team	416-867-3741
St. Joseph's Urban Family Health Team	416-530-6947
Star Family Health Team	519-508-1212	hmonique@starfht.ca	Monique Hancock
Stratford Family Health Team	519-271-7172	info@sfht.on.ca
Summerville Family Health Team	905-272-9700
Sunnybrook Academic Family Health Team	416-480-6183
Sunset County Family Health Team	(807) 468-6321	info@kfht.ca
Superior Family Health Team	(705) 253-6599
Taddle Creek Family Health Team	416-964-0800
Temagami Family Health Team	(705) 569-3244	eibey@temagamifht.com
Thames Valley Family Health Team	519-473-0530, ext. 451	info@thamesvalleyfht.ca
Thamesview Family Health Team	519.354.0070
The Ottawa Hospital Academic Family Health Team	(613) 738-8219
Westend FamilyCare Clinic Family Health Team	613 - 599 - 3321	westendfamilycareclinic@gmail.com
Tilbury District Family Health Team	519.682.2307	contact@tdfht.ca
Timmins Family Health Team	(705) 267-1993	info@timminsfht.ca
Toronto Western Family Health Team	416-603-5888
Trent Hills Family Health Teams	705-653-1801	admin2@thfht.com
Two Rivers Family Health Team	(519) 629-4615
Upper Canada Family Health Team	613-423-1111	info@ucfht.com
Upper Grand Family Health Team	519-843-3947
Village Family Health Team	416-599-8348
Wawa Family Health Team	(705) 856-1313	info@wawafamilyhealthteam.com
Welland McMaster Family Health Team	905-734-9699 Ext. 3
West Carleton Family Health Team	613-839-3271	reception@wcfht.ca
West Champlain Family Health Team	613-735-8051	admin@westchamplainfht.com
West Durham Family Health Team	(905) 420-5776	directorwdfht@gmail.com	Andrea Petroff
West Nipissing Family Health Team	705-753-5775
West Park Healthcare Centre	416-243-3600 ext. 2628	Lee.Verweel@westpark.org	Lee Verweel
Windsor Family Health Team	519-250-5656	rsheppard@windsorfht.ca
Woodbine Family Health Team	416-342-5140	domanjs@woodbinefht.ca	Suzy Domanj
Woodbridge Medical Centre Family Health Team	905-893-8085

## Sheet: Ontario Health Teams
https://health.gov.on.ca/en/pro/programs/connectedcare/oht/default.aspx#meet
Ontario Health Teams	Contact Name	Telephone	Email	Website
Algoma Ontario Health Team	Leah Hodgson		leah.hodgson@algomaoht.ca
All Nations Health Partners OHT			ANHPOHT@gmail.com
Brantford Brant OHT			contact@brantoht.ca
Burlington OHT		905-632-3737	info@burlingtonOHT.ca
Chatham-Kent OHT			info@ckoht.ca
Connected Care Halton OHT			info@connectedcarehalton.ca	https://connectedcarehalton.ca/wp-content/uploads/2019/09/Collaborating_Organization-Expression_of_Interest.pdf
Downtown East Toronto OHT			detoht@smh.ca
Durham OHT (Lakeridge Health)	Lori-Ann Larmond, Research Liaison	905-576-8711 x. 32745	llarmand@lh.ca
East Toronto OHT			info@ethp.ca
EYRND OHT	Parisa Mehrfar, Manager, Integration and Planning, Markham Stouffville Hospital	905-472-7373, ext. 6394	pmehrfar@msh.on.ca
Frontenac, Lennox and Addington OHT				https://surveys.savience.com/s/CIG8G/
Guelph and Area OHT			askus@guelphandareaoht.com
Hamilton OHT
Hills of Headwater Collaborative OHT			info@hillsofheadwaterscollaborative.ca
Kawarthas OHT			info@kawarthalakesoht.ca
Mid-West Toronto OHT			info@midwesttorontooht.ca
Mississauga OHT			info@moht.ca
Muskoka and Area Ontario Health Team	Janine van den Heuvel	705-787-0846 x 203	janine.vandenheuvel@mahc.ca
Niagra OHT			patientpartners.NHEN@niagarahealth.on.ca
North Toronto OHT			http://northtorontooht.ca/contact/
North Western Toronto Ontario Health Team (Humber River Hospital)		416-242-1000 ext.81263	research@hrh.ca
North York Toronto Health Partners			nythp@nygh.on.ca
North Cumberland OHT		905-377-7757	info@ohtnorthumberland.ca
Ottawa OHT				https://www.ottawaoht-eso.com/submission-of-interest
Oxford OHT			info@oxfordandareaoht.com
Sarnia and Lambton OHT				https://www.sarnialambtonoht.ca/contact-us/
Southlake Community OHT			admin@southlakecommunityOHT.ca
West Toronto OHT			feedback@wtoht.ca
Ontario Health Teams General Email	ontariohealthteams@ontario.ca

## Sheet: CFPC
Region	Role	Name	Email
National	Director of Communications	Jayne Johnston	comsmgr@cfpc.ca
Alberta	President	Dr. Sudha Koppula	acfppres@acfp.ca
Alberta	Executive Director	Terri Potter	info@acfp.ca
British Columbia	President	Dr. Marjorie Docherty	office@bccfp.bc.ca
British Columbia	Executive Director	Toby Achtman	office@bccfp.bc.ca
Saskatchewan	President	Dr. Myles Deutscher	scfp@sk-cfp.ca
Saskatchewan	Executive Director	Shona den Brok	scfp@sk-cfp.ca
Manitoba	President	Dr. Joanna Lynch	mbpresident@mcfp.mb.ca
Manitoba	Executive Director	Lisa Goss	lgoss@mcfp.mb.ca
Ontario	President	Dr. Elizabeth Muggah	president@ocfp.on.ca
Ontario	Chief Executive Officer	Leanne Clarke	ocfp@ocfp.on.ca
Quebec	President	Dr. Caroline Laberge	info@cqmf.qc.ca
Quebec	Executive Director	Nicole Cloutier	info@cqmf.qc.ca
New Brunswick	President	Dr. Ghislain Lavoie	nbcfp@nbcfp.ca
New Brunswick	Executive Administrative Assistant	Dominique Gagnon	nbcfp@nbcfp.ca
Nova Scotia	President	Dr. Sarah Bradley	ccarroll@nscfp.ca
Nova Scotia	Executive Director	Cathie W. Carroll	ccarroll@nscfp.ca
Newfoundland and Labrador	President	Dr. Sonny Collis	drideout@nlcfp.ca
Newfoundland and Labrador	Adminstrator	Debbie Rideout	drideout@nlcfp.ca
Prince Edward Island	President	Dr. Heather Austin	peichapter@peicfp.ca
Prince Edward Island	Adminstrator	Rosemary Burke-Perry	peichapter@peicfp.ca
